# Supplementary material for: Ferrocene-Doped Polystyrene Nanoenzyme and DNAzyme Cocatalytic SERS Quantitative Assay of Ultratrace Pb2+
Source: Nanomaterials (Basel). 2022 Apr 7;12(8):1243. doi: 10.3390/nano12081243 (PMC9027246; doi:10.3390/nano12081243)
Supplement: Supplementary file 1 [file nanomaterials-12-01243-s001.zip]

Archive with 1 entries (1 files):
- nanomaterials-1614063-Sl.pdf
